# Supplementary material for: Functional Characterization of Arylalkylamine N-Acetyltransferase, a Pivotal Gene in Antioxidant Melatonin Biosynthesis from Chlamydomonas reinhardtii
Source: Antioxidants (Basel). 2022 Aug 5;11(8):1531. doi: 10.3390/antiox11081531 (PMC9405056; doi:10.3390/antiox11081531)
Supplement: Supplementary file 1 [file antioxidants-11-01531-s001.zip]

Archive with 1 entries (1 files):
- antioxidants-1838230-supplementary.pdf
